# Supplementary material for: New Insights into the Skull of Istiodactylus latidens (Ornithocheiroidea, Pterodactyloidea)
Source: PLoS One. 2012 Mar 21;7(3):e33170. doi: 10.1371/journal.pone.0033170 (PMC3310040; doi:10.1371/journal.pone.0033170)
Supplement: Table S1 — Data matrix for phylogenetic analysis. (XLSX) [file pone.0033170.s002.xlsx]

## Sheet: Sheet1
	1	2	3	4	5	6	7	8	9	10	11	12	13	14	15	16	17	18	19	20	21	22	23	24	25	26	27	28	29	30	31	32	33	34	35	36	37	38	39	40	41	42	43	44	45	46	47	48	49
Pterodactylus	1	0	0	1	0	0	1	1	0	0	0	0	0	0	0	0	0	0	0	0	0	0	0	0	0	0	0	1	0	0	0	1	1	0	0	0	0	0	0	1	1	1	1	0	1	0	0	0	0
Coloborhynchus	0	0	1	0	0	0	0	1	1	1	1	0	0	0	0	0	0	0	0	0	0	1	1	1	0	1	0	1	0	0	0	0	0	0	1	0	0	1	1	0	1	0	0	1	2	1	1	0	1
Pteranodon	0	1	0	0	0	0	0	1	0	1	1	0	0	0	0	0	0	0	0	0	0	0	0	1	0	0	0	1	0/1	0/1	1	0/1	0/1	0/1	0/1	0/1	0/1	1	1	0	1	0	0	1	0	1	1	0	0
Haopterus	0	0	0	0	?	0	?	?	?	?	?	0	0	0	0	0	0	0	?	0	0	0	0	1	?	0	0	1	0	2	0	0	1	0	1	0	0	?	?	0	1	0	?	0	2	0	1	0	?
Hongshanopterus	?	0	?	?	?	?	?	?	?	?	1	0	?	?	?	?	0	?	?	0	0	?	0	?	?	?	?	?	0	0	0	0	1	0	1	0	?	?	?	?	?	?	?	?	?	?	?	?	?
Liaoxipterus	?	?	?	?	?	?	?	?	?	?	?	?	?	?	?	?	?	?	?	1	?	?	1	?	?	?	?	0	1	1	0	?	1	?	0	?	1	?	?	?	?	?	?	?	?	?	?	?	?
Nurhachius	0	?	0	0	0	0	?	1	?	1	?	?	0	1	0	0	?	0	0	?	1	0	?	1	1	0	?	?	0	2	0	0	1	1	0	0	?	?	1	0	1	0	0	1	?	?	1	0	0
Istiodactylus sinensis	0	0	0	0	1	1	1	0	1	1	0	1	0	2	1	0	?	1	1	?	0	1	?	1	1	0	1	0	1	1	0	0	1	2	0	1	?	1	1	0	1	0	0	1	?	?	1	0	?
Istiodactylus latidens	0	?	0	0	1	1	1	0	1	0	?	1	1	2	1	1	1	1	0	1	0	0	1	1	?	0	1	0	1	2	0	1	1	2	0	1	1	1	1	?	1	0	?	1	?	0	1	0	1
Longchengpterus	0	0	0	0	0	0	1	1	1	1	0	0	0	1	0	0	0	0	0	0	1	0	0	1	1	0	1	0	1	1	0	1	1	1	0	?	0	1	1	0	1	0	0	?	?	?	1	0	?
[truncated: 25 more columns]
